# Supplementary material for: Are we comfortable managing oral anticoagulation at the end of life? A national survey of secondary care clinicians in the UK
Source: Clin Med (Lond). 2025 Aug 23;25(5):100505. doi: 10.1016/j.clinme.2025.100505 (PMC12447989; doi:10.1016/j.clinme.2025.100505)
Supplement: Supplementary file 2 [file mmc2.xlsx]

## Sheet: Supplementary Appendix S2
		Reviewer
Question	Parameter	1 (AG)	2 (CH)	3 (DS)	4 (EJ)	5 (EA)	6 (HC)	7 (MK)	8 (RP)		Ne/Nr/Nc	N	Index	Action Taken Based Upon Feedback
1	Validity	3	3	3	3	3	3	3	3		8	8	1	Changed 'responsible for' to 'involved in' to be more inclusive to junior members of team
	Relevance	4	4	4	3	4	4	4	4		8	8	1
	Clarity	4	4	4	3	4	4	4	2		7	8	0.75
2	Validity	3	3	3	3	3	3	3	2		7	8	0.75	Changed wording of junior doctor categories for clarity
	Relevance	4	4	4	3	2	4	4	3		7	8	0.75
	Clarity	2	4	4	3	4	4	4	1		6	8	0.5
3	Validity	3	2	3	3	2	3	3	2		5	8	0.25	Agree not directly relevant, but useful to gauge inter-specialty differences and compliance with inclusion criteria
	Relevance	4	4	4	3	2	4	4	3		7	8	0.75
	Clarity	4	4	4	4	4	4	4	4		8	8	1
4	Validity	3	1	2	2	2	3	3	2		3	8	-0.25	Agree not direclty relevant, but useful to track number of centres and ensure compliance with inclusion criteria
	Relevance	4	2	3	2	2	4	4	2		4	8	0
	Clarity	4	4	4	4	4	4	4	4		8	8	1
5	Validity	3	3	3	2	3	3	3	3		7	8	0.75
	Relevance	4	4	4	3	4	4	4	4		8	8	1
	Clarity	4	4	4	2	4	4	4	4		7	8	0.75
6	Validity	3	3	3	3	3	3	3	3		8	8	1	Divided question into two parts and specified selection of MOST important option for clarity
	Relevance	4	4	4	3	4	4	4	4		8	8	1
	Clarity	3	1	4	3	3	3	4	2		6	8	0.5
7	Validity	3	3	3	2	3	3	3	2		6	8	0.5	Added 'colleague in own department' and allowed multiple options to be selected
	Relevance	4	4	4	3	4	4	4	3		8	8	1
	Clarity	3	1	4	3	3	3	4	3		7	8	0.75
8	Validity	3	3	3	2	3	3	3	3		7	8	0.75	Added 'risk of bleeding'
	Relevance	4	4	4	3	4	4	4	4		8	8	1
	Clarity	4	4	4	3	4	3	4	4		8	8	1
9	Validity	3	2	3	2	3	3	3	2		5	8	0.25	Changed wording to 'have you EVER worried' about medico-legal issues
	Relevance	4	2	4	2	4	4	4	2		5	8	0.25
	Clarity	4	4	4	2	3	4	4	2		6	8	0.5
10	Validity	3	2	3	2	3	3	3	2		5	8	0.25	Changed wording to 'have you EVER worried' about medico-legal issues
	Relevance	4	2	4	2	4	4	4	2		5	8	0.25
	Clarity	4	4	4	2	3	4	4	2		6	8	0.5
11	Validity	3	2	3	2	3	3	3	2		5	8	0.25	Changed to branching question off questions 9 and 10 for clarity
	Relevance	4	2	4	3	4	4	4	2		6	8	0.5
	Clarity	4	4	4	3	4	3	4	4		8	8	1
12	Validity	3	2	3	2	3	3	3	3		6	8	0.5	Changed wording from 'consensus' to 'national guideline'
	Relevance	4	2	4	3	4	4	4	4		7	8	0.75
	Clarity	4	4	4	3	4	4	4	4		8	8	1
13	Validity	3	2	3	3	3	3	3	3		7	8	0.75	Changed wording of question for clarity
	Relevance	4	3	4	3	3	4	4	4		8	8	1
	Clarity	4	4	4	3	3	3	4	4		8	8	1
14	Validity	3	3	3	2	3	3	3	3		7	8	0.75	Added 'assuming Alison and her loved ones have no particular opinion on the matter' for clarity
	Relevance	4	4	4	3	4	4	4	4		8	8	1
	Clarity	4	4	4	3	4	4	4	4		8	8	1
15	Validity	3	3	3	2	3	3	3	3		7	8	0.75
	Relevance	4	4	4	3	4	4	4	4		8	8	1
	Clarity	4	4	4	3	4	4	4	4		8	8	1
16	Validity	3	3	3	2	3	3	3	3		7	8	0.75	Question substituted on account of comments given by reviewers (to maintain brevity of survey)
	Relevance	4	4	4	3	4	4	4	4		8	8	1
	Clarity	4	4	4	3	4	4	4	2		7	8	0.75

## Sheet: Supplementary Appendix S3
Link to the post-validation survey	https://tinyurl.com/AC-in-the-EOL-digital-survey

## Sheet: Supplementary Appendix S4
List pf organisations distributing the survey via their emailing list ( October 2024 - January 2025)
Haematology Specialty Training Audit and Research (HaemSTAR)
National Oncology Trainees Collaborative for Healthcare (UK-NOTCH)
Geriatric Medicine Research Collaborative (GeMRC)
Society for Acute Medicine (SAM)

## Sheet: Supplementary Appendix S5
Free text reponses for question 14. of the digital survey: Would you feel more confident in broaching this subject with patients if there was national guidance on the subject?
I am confident talking to patients regarding this
Guidance is always useful but it is just guidance and ultimately it is a decision made between the clinican and the patient or nok
i'm fairly confident - depending on guidance it could make it worse
It's tricky and needs to be highly tailored to the patient. It is an issue where decisions are best made with the patient.
I think this is an individualised decision based upon patient's priorities and circumstances
Don’t think there can be. Part of an individualised holistic assessment
potentially, but every case is individual
Each patient is individual - guidance would only help those who never make this decision who don't have access to a friendly palliative care or haematology service
I feel comfortable discussing options with patients regarding anticoagulation in EOLC so i dont think guidnace would change my comfort level/confidance. Guidance is always helpful as reassurance and to guide practice
Decision Needs to made in case by case basis - as many factors at play
Maybe, but I'm not sure there is enough of an evidence base, and the diversity of 'end of life' situations is vast.
I am not sure - depends what the guidance would say! I think it's critical to have the existing freedom to make decisions carefully in collaboration with patients. But perhaps guidance which acknowledged that there is no easy/perfect solution would be supportive.
Not really. This is just one of a number of end of life decisions to make in partnership with a patient
Potentially but always going to be a very individual decision and most of the patients I see are treated on ITU and then then if treatment fails are rapidly in last days of life and often unable to take oral meds
